# Supplementary material for: CDs/FeCo-ONSs Composite with Peroxidase-like Activity for Ascorbic Acid Detection
Source: Nanomaterials (Basel). 2026 May 20;16(10):634. doi: 10.3390/nano16100634 (PMC13209517; doi:10.3390/nano16100634)
Supplement: Supplementary file 1 [file nanomaterials-16-00634-s001.zip]

Archive with 1 entries (1 files):
- nanomaterials-4288299-supplementary.pdf
